# Supplementary material for: Diagnostic Value of Oral Provocation Tests in Drug Hypersensitivity Reactions Induced by Nonsteroidal Anti-Inflammatory Drugs and Paracetamol
Source: Diagnostics (Basel). 2022 Dec 7;12(12):3074. doi: 10.3390/diagnostics12123074 (PMC9777020; doi:10.3390/diagnostics12123074)
Supplement: Supplementary file 1 [file diagnostics-12-03074-s001.zip]

Archive with 1 entries (1 files):
- diagnostics-2002433-supplementary.pdf
